# Supplementary material for: Vasorelaxant Effect of Trachelospermi caulis Extract on Rat Mesenteric Resistance Arteries
Source: Molecules. 2022 Aug 19;27(16):5300. doi: 10.3390/molecules27165300 (PMC9413539; doi:10.3390/molecules27165300)
Supplement: Supplementary file 1 [file molecules-27-05300-s001.zip]

Archive with 1 entries (1 files):
- molecules-1741977-supplementary.pdf
